# Supplementary material for: A Phase II Multicenter Trial on High-Dose Vitamin D Supplementation for the Correction of Vitamin D Insufficiency in Patients with Breast Cancer Receiving Adjuvant Chemotherapy
Source: Nutrients. 2021 Dec 10;13(12):4429. doi: 10.3390/nu13124429 (PMC8706061; doi:10.3390/nu13124429)
Supplement: Supplementary file 1 [file nutrients-13-04429-s001.zip]

Archive with 1 entries (1 files):
- nutrients-1468811-supplementary.pdf
